# Supplementary material for: Long-Term Follow-Up of Inpatients with Failed Back Surgery Syndrome Who Received Integrative Korean Medicine Treatment: A Retrospective Analysis and Questionnaire Survey Study
Source: J Clin Med. 2021 Apr 15;10(8):1703. doi: 10.3390/jcm10081703 (PMC8071221; doi:10.3390/jcm10081703)
Supplement: Supplementary file 1 [file jcm-10-01703-s001.zip]

Archive with 1 entries (1 files):
- jcm-1125157-supplementary.pdf
